# Supplementary material for: Genetic Variants in MUC4 Gene Are Associated with Lung Cancer Risk in a Chinese Population
Source: PLoS One. 2013 Oct 21;8(10):e77723. doi: 10.1371/journal.pone.0077723 (PMC3804582; doi:10.1371/journal.pone.0077723)
Supplement: File S1 — Chromosome position of 296 selected SNPs of MUC4 gene, their MAF values and function from dbSNP (accessed 9/9/2012) and/or Hapmap_CHB_Rel28 databases. (XLSX) [file pone.0077723.s006.xlsx]

## Sheet: File S1
File S1. Chromosome position of 296 selected SNPs of MUC4 gene, their MAF values and function from dbSNP (accessed 9/9/2012) and/or Hapmap_CHB_Rel28 databases.
Chr.position	dbSNP rs#	dbSNP (accessed 9/9/2012)			Hapmap_CHB_Rel28
		MAF	Function	Allele	%Genotype	MAF	Allele	Rating
195473288	rs712007	0.4647	3' near gene	A/G
195473364	rs9823866	0.1955	3' near gene	A/T
195473391	rs73203977	0.1103	3' near gene	A/G
195473489	rs2113226	0.4812	3' near gene	C/G
195473620	rs712006	0.1392	3' near gene	A/G
195473641	rs712005	0.1346	3' UTR	A/G	50	0.262	T:C	bad
195473656	rs141129745	0.0527	3' UTR	(>6bp)
195473724	rs111324201	0.0504	3' UTR	C/T
195474159	rs62284986	0.1277	missense	T
195474402	rs4298072	0.1763	intron	G/T
195474794	rs9851920	0.4684	intron	A/G
195475020	rs2641725	0.2234	intron	C/T
195475082	rs73203986	0.065	intron	C/T
195475306	rs2641724	0.1964	intron	C/T
195475799	rs3205933	0.0627	synonymous	A
195476084	rs55798120	0.1378	intron	C/T
195476085	rs2688497	0.1571	intron	A/G	41.7	0.2	C:T	bad
195476254	rs62284987	0.1429	intron	C/G
195476501	rs2641723	0.3855	intron	G/T
195476810	rs6764477	0.244	intron	C/T
195476982	rs6805484	0.3443	intron	C/T
195477088	rs3103934	0.1676	intron	C/T
195477407	rs7627446	0.3599	intron	A/G
195477713	rs2291654	0.2656	intron	C/T
195477715	rs2291653	0.4364	intron	G/T
195477786	rs6808605	0.0728	missense	A
195477791	rs2291652	0.4322	synonymous	T	100	0.369	T:C	good
195478012	rs2291651	0.1676	intron	C/G	51.2	0.081	G:C	bad
195478188	rs2291650	0.1424	intron	C/T
195478694	rs863582	0.3855	intron	C/T	100	0.304	T:C	good
195478861	rs842226	0.0824	intron	C/T	98.8	0.301	C:T	good
195479068	rs6809312	0.3182	intron	C/T
195479226	rs6792437	0.0925	intron	A/G
195479256	rs2258447	0.1717	synonymous	G	100	0.292	G:A	good
195479681	rs73204000	0.1786	intron	A/C
195479748	rs842225	0.4377	intron	C/T	100	0.405	T:C	good
195480153	rs78765346	0.0554	intron	A/G
195480304	rs34933051	0.158	intron	A/G
195480414	rs12630536	0.3741	intron	C/T
195480890	rs114789211	0.0627	intron	C/G
195481111	rs73079395	0.0517	missense	A
195481444	rs2641722	0.2903	intron	A/G
195481635	rs111431621	0.0508	intron	A/G
195481637	rs1098879	0.3182	intron	A/C
195481646	rs111327031	0.0508	intron	C/T
195481795	rs72499645	0.12	intron	A/G
195481831	rs73079400	0.0522	intron	A/G
195482009	rs842224	0.4515	intron	A/G
195482446	rs73205710	0.0632	intron	A/G
195483076	rs842223	0.2335	intron	C/T	100	0.006	C:T	bad
195483304	rs2688523	0.4831	intron	C/T
195483502	rs73205712	0.0618	intron	C/T
195484244	rs2550270	0.3072	intron	A/G
195484759	rs73205713	0.0623	intron	A/G
195484867	rs2641720	0.1735	intron	C/T
195484911	rs2688524	0.1726	intron	A/G
195484916	rs2550271	0.4437	intron	A/G
195485085	rs73205719	0.0545	intron	A/G
195485131	rs73205720	0.0742	intron	C/T
195485225	rs73205722	0.0632	intron	A/G
195485231	rs2688525	0.3567	intron	A/G
195485439	rs2641719	0.418	intron	A/G
195485440	rs3103933	0.413	intron	C/T
195485732	rs2641718	0.3535	intron	C/T
195486590	rs62285014	0.1406	intron	C/T
195486633	rs2550272	0.37	intron	A/C
195486680	rs2688526	0.3585	intron	C/T
195486705	rs2550273	0.3851	intron	A/G
195486719	rs2550274	0.201	intron	A/G
195486778	rs2688527	0.391	intron	A/G
195486869	rs2550275	0.3539	intron	A/G
195487117	rs2641717	0.3535	intron	A/G
195487191	rs2641716	0.2848	intron	C/T
195487341	rs2550276	0.3402	intron	C/G/T
195487530	rs73892863	0.0916	intron	A/G
195487537	rs73892864	0.098	intron	A/G
195487737	rs2246771	0.2962	intron	A/G
195489009	rs2246901	0.3457	missense	T	100	0.321	T:G	good
195489067	rs2246980	0.4464	synonymous	C	47.6	0.475	C:G	bad
195489335	rs71635068	0.4327	intron	C/T
195489534	rs78151003	0.495	intron	C/G
195489582	rs150342292	0.0577	intron	C/G
195489584	rs3096344	0.1076	intron	A/C
195489669	rs2550263	0.3773	intron	A/G
195489930	rs76733630	0.1291	intron	C/T
195490144	rs2550262	0.3777	intron	G/T
195490284	rs61617169	0.3164	intron	C/T
195490843	rs34858176	0.4373	intron	(>6bp)
195491423	rs842220	0.3393	intron	C/T
195491593	rs62285016	0.125	intron	A/G
195492817	rs844518	0.2276	intron	A/G	100	0.315	A:G	good
195493062	rs842219	0.2683	intron	A/G
195493768	rs73081318	0.0614	intron	C/T
195494232	rs13094465	0.1662	intron	C/T
195495721	rs73081320	0.0595	intron	A/G
195495916	rs2550240	0.4473	missense	G	51.2	0.465	G:C	bad
195496129	rs2688492	0.3393	intron	A/G	98.8	0.307	A:G	good
195496147	rs78471763	0.1113	intron	A/T
195496198	rs56703338	0.0833	intron	A/C
195496695	rs2641781	0.1653	intron	A/G	51.2	0	A:A	bad
195496792	rs3096333	0.4808	intron	C/T
195497121	rs79706438	0.0682	missense	G
195497143	rs2293232	0.1937	missense	A	98.8	0.319	G:A	good
195497174	rs2259102	0.1635	missense	C	44	0.351	C:G	bad
195497743	rs2260685	0.4583	intron	C/T
195497809	rs2259153	0.2958	intron	C/T
195497949	rs2688506	0.3681	intron	C/T
195498089	rs2688508	0.3745	intron	A/G/T
195498859	rs2641779	0.1648	intron	A/T
195498942	rs2550241	0.4538	intron	C/T
195499104	rs2550243	0.1584	intron	A/G
195499218	rs112431434	0.0604	intron	C/T
195499221	rs113272420	0.0604	intron	C/T
195499281	rs57499370	0.1067	intron	C/T
195499311	rs71635072	0.2866	intron	C/T
195499555	rs113941454	0.1451	intron	C/G
195499695	rs147520646	0.1726	intron	C/T
195499715	rs111769563	0.1502	intron	A/G
195499820	rs71318000	0.2509	intron	C/T
195499847	rs71318001	0.0792	intron	A/G
195500100	rs142022143	0.1529	intron	A/G
195500116	rs2688511	0.3984	intron	C/T
195500355	rs4927725	0.4533	intron	A/G
195500367	rs191734669	0.0522	intron	A/G
195500428	rs139648587	0.1255	intron	C/T
195500547	rs2550249	0.065	intron	G/T
195500758	rs11928440	0.1525	intron	A/G	51.2	0	T:T	bad
195501021	rs57282253	0.0614	intron	A/G
195501149	rs2259292	0.3965	missense	A	100	0.387	A:G	good
195501258	rs2259331	0.2967	intron	C/T	100	0.381	G:A	good
195501414	rs55933155	0.1103	intron	A/C
195501793	rs73205733	0.065	intron	A/G
195501938	rs2550251	0.3507	intron	G/T	45.2	0.461	C:A	bad
195502203	rs72596503	0.1699	intron	-/C/T
195502204	rs11416201	0.179	intron	-/T
195502264	rs3103963	0.4103	intron	C/T
195502265	rs3107754	0.4002	intron	C/G
195502552	rs139492919	0.3484	intron	C/G
195502579	rs183659736	0.158	intron	A/G
195502850	rs188029493	0.4986	intron	C/T
195502916	rs113097156	0.3379	intron	A/C
195504784	rs55764966	0.1314	intron	A/G
195504785	rs55873702	0.1296	intron	C/G
195505072	rs2550252	0.3919	intron	C/T
195505091	rs2688512	0.1671	intron	A/G	100	0.31	T:C	good
195505127	rs73085315	0.0897	intron	C/G
195505417	rs2259419	0.3929	intron	A/G	100	0.393	T:C	good
195505664	rs2688513	0.1671	intron	A/G	100	0.31	T:C	good
195505739	rs58992709	0.0696	intron	C/T
195505907	rs138720131	0.1749	intron	G/T
195506037	rs78235075	0.4652	intron	G/T
195506178	rs182908415	0.1745	intron	G/T
195506196	rs143382980	0.1355	intron	A/G
195506227	rs75610733	0.2376	intron	C/G
195506245	rs150394536	0.1854	intron	A/C
195506271	rs77023345	0.1923	intron	A/T
195506303	rs192584273	0.0765	intron	G/T
195506318	rs62282466	0.2024	intron	C/G
195506354	rs144160315	0.2395	intron	C/G
195506435	rs379344	0.1456	intron	A/G/T
195506446	rs62282468	0.1003	intron	G/T
195506627	rs145875920	0.1914	intron	G/T
195506652	rs62282469	0.3475	intron	A/G
195506676	rs147667126	0.0916	intron	A/G
195506692	rs142466346	0.0966	intron	C/T
195506747	rs62282470	0.0939	intron	C/T
195506753	rs9882363	0.2729	intron	C/G
195506775	rs79609066	0.2839	intron	A/G
195506914	rs186560307	0.1538	intron	A/C/G
195506917	rs150128295	0.1676	intron	A/C
195507129	rs74201433	0.0902	intron	G/T
195507365	rs75737861	0.4634	intron	A/G
195507372	rs147904363	0.4625	intron	C/G
195508499	rs62282475	0.4464	intron	C/T
195508524	rs141064104	0.0504	intron	A/G
195508537	rs73891106	0.5	intron	A/G
195509429	rs28542401	0.4428	intron	A/C/G
195509820	rs75372823	0.4002	intron	A/G
195510217	rs145853807	0.3063	intron	A/G
195511446	rs78227722	0.3063	intron	C/G
195511590	rs3103955	0.331	intron	C/G/T
195512004	rs148317288	0.1145	intron	A/G/T
195512245	rs62282486	0.1868	intron	C/T
195513126	rs62282488	0.0994	intron	A/G
195513270	rs2432528	0.1735	intron	C/G
195513365	rs62282501	0.125	intron	A/G
195514969	rs192133475	0.1612	intron	A/G
195515003	rs76196931	0.2972	intron	C/T
195515295	rs79955220	0.1314	intron	A/C
195515315	rs71617321	0.4441	intron	A/G
195515340	rs79661483	0.3732	intron	A/G
195515550	rs59408218	0.1218	intron	C/G
195515568	rs62282504	0.2115	intron	C/T
195515594	rs13095016	0.2454	intron	C/G	50	0.345	C:G	bad
195515617	rs2641776	0.0806	intron	C/G	50	0.333	G:C	bad
195515726	rs55697302	0.0705	intron	C/G
195516305	rs3749331	0.1177	intron	A/G	100	0.071	G:A	good
195516630	rs3103954	0.1653	intron	A/C	100	0.315	A:C	good
195516878	rs2177336	0.206	intron	C/T	100	0.315	G:A	good
195517124	rs1806440	0.1264	intron	A/G	100	0.065	C:T	good
195517258	rs1106502	0.2051	intron	A/G	100	0.315	T:C	good
195517321	rs1104760	0.206	intron	A/G	100	0.315	T:C	good
195517553	rs882605	0.2051	intron	G/T	100	0.315	G:T	good
195517909	rs729593	0.0806	intron	A/C/T	51.2	0.012	C:A	bad
195518112	rs142781032	0.2665	intron	(>6bp)
195518330	rs3107764	0.4565	intron	C/G	51.2	0.453	C:G	bad
195518550	rs111371408	0.0714	intron	G/T
195518578	rs112095545	0.0714	intron	C/T
195518607	rs9864221	0.0833	intron	A/G
195518660	rs11925666	0.2358	intron	A/G	100	0.077	T:C	good
195518755	rs3107763	0.4638	intron	A/C
195519220	rs4927722	0.4611	intron	C/T
195519318	rs4927721	0.4707	intron	C/G
195519521	rs2550264	0.1639	intron	A/C
195519692	rs56394012	0.1923	intron	C/T
195519857	rs2688488	0.4212	intron	A/G	50	0.452	A:G	bad
195520381	rs202200908	0.2413	intron	-/AAT
195520597	rs3103953	0.163	intron	C/T	100	0.315	C:T	good
195520719	rs56065813	0.2381	intron	A/G
195520807	rs11922145	0.1149	intron	A/T
195520980	rs75022003	0.2248	intron	A/T
195520990	rs5855532	0.4629	intron	(>6bp)
195521448	rs62282506	0.3114	intron	C/G
195521531	rs9844491	0.462	intron	C/T	98.8	0.398	A:G	good
195521701	rs55871929	0.1667	intron	A/G
195522321	rs2550236	0.1635	intron	A/G	100	0.31	C:T	good
195522555	rs2550239	0.163	intron	A/G
195522690	rs3103952	0.1616	intron	A/G	100	0.31	G:A	good
195522715	rs201174587	0.2147	intron	-/GGA
195522716	rs138144786	0.1635	intron	-/GA
195524234	rs73205742	0.0971	intron	A/G
195524256	rs3103951	0.1625	intron	A/G
195525300	rs3096343	0.4899	intron	A/C
195525393	rs3107746	0.2642	intron	C/T
195525499	rs11368684	0.4515	intron	-/G
195526162	rs2688528	0.429	intron	C/T
195526667	rs2688522	0.1607	intron	A/G
195527018	rs2550267	0.4927	intron	A/G
195527414	rs60153093	0.0719	intron	C/T
195527471	rs2688515	0.4519	intron	A/G	98.8	0.349	A:G	good
195528081	rs2550268	0.4995	intron	A/G
195528085	rs73891113	0.0682	intron	C/T
195528088	rs2641774	0.457	intron	C/G
195528226	rs2641773	0.4519	intron	G/T	96.4	0.358	T:G	good
195528712	rs62282508	0.1136	intron	C/T
195529087	rs73085337	0.0879	intron	C/T
195529118	rs2688482	0.3187	intron	A/G
195529183	rs73085338	0.0769	intron	C/G
195529431	rs62282509	0.1827	intron	A/G
195529768	rs6791220	0.3178	intron	A/G
195530660	rs3096340	0.4849	intron	A/C
195530661	rs3096339	0.4844	intron	A/G
195530971	rs2688496	0.1726	intron	C/T
195531729	rs2550256	0.4167	intron	A/G
195531785	rs2688495	0.4162	intron	A/T
195531788	rs2550255	0.4162	intron	A/G
195531805	rs2688494	0.4089	intron	G/T	50	0	G:G	bad
195531841	rs2641772	0.4093	intron	C/T	100	0.351	T:C	good
195532681	rs9875050	0.1882	intron	C/T
195532790	rs78199530	0.2221	intron	C/T
195533190	rs75411247	0.1145	intron	A/G
195533193	rs62282510	0.1397	intron	C/G
195533332	rs3096337	0.1854	intron	A/G	100	0.304	A:G	good
195533942	rs3103950	0.4139	intron	A/G	100	0.345	A:G	good
195534013	rs3096336	0.4148	intron	C/T
195534111	rs3096335	0.4162	intron	C/T
195534413	rs859769	0.4148	intron	A/C	100	0.345	A:C	good
195534782	rs116854542	0.0723	intron	A/C
195535324	rs842462	0.4084	intron	C/T
195535437	rs3103949	0.4158	intron	C/T
195535466	rs2688530	0.2083	intron	C/T
195535614	rs842461	0.1703	intron	A/C	98.8	0.307	A:C	good
195536040	rs842460	0.4176	intron	A/G	100	0.351	A:G	good
195536430	rs73891120	0.0522	intron	C/T
195536479	rs842459	0.1699	intron	A/G
195536801	rs842458	0.169	intron	G/T	51.2	0.36	T:G	bad
195537115	rs62282512	0.136	intron	A/G
195537121	rs2688532	0.402	intron	C/T
195537359	rs76770075	0.1136	intron	C/T
195537400	rs842457	0.4121	intron	C/T
195537419	rs78459919	0.1145	intron	C/G
195537538	rs78134029	0.1282	intron	G/T
195537542	rs79823639	0.1282	intron	A/G
195537660	rs79077800	0.1131	intron	A/G
195538015	rs200714321	0.1928	intron	(>6bp)
195538105	rs111232992	0.081	intron	C/T
195538106	rs62282513	0.1497	intron	A/G
195538111	rs112242983	0.0568	intron	A/C
195538362	rs59567466	0.0806	intron	C/T
195538529	rs62282514	0.1136	intron	A/G
195538718	rs73085353	0.0824	5' UTR	A/G
195538901	rs9832033	0.0778	5' near gene	C/T
195539334	rs113549916	0.1332	5' near gene	A/G
195540146	rs60632417	0.1923	5' near gene	A/G
195540616	rs2641771	0.4153	5' near gene	A/G
195540627	rs62282516	0.2381	5' near gene	A/C
